# Supplementary material for: Radiological Dose Assessment to Members of the Public Using Consumer Products Containing Naturally Occurring Radioactive Materials in Korea
Source: Int J Environ Res Public Health. 2021 Jul 9;18(14):7337. doi: 10.3390/ijerph18147337 (PMC8303814; doi:10.3390/ijerph18147337)
Supplement: Supplementary file 1 [file ijerph-18-07337-s001.zip]

Archive with 1 entries (1 files):
- ijerph-1273361-supplementary.pdf
